# Supplementary material for: Increased Aortic Exclusion in Endovascular Treatment of Complex Aortic Aneurysms
Source: J Clin Med. 2023 Jul 26;12(15):4921. doi: 10.3390/jcm12154921 (PMC10420108; doi:10.3390/jcm12154921)
Supplement: Supplementary file 1 [file jcm-12-04921-s001.zip]

Archive with 1 entries (1 files):
- jcm-2464387-supplementary.pdf
